# Supplementary material for: Hydrophobic mismatch drives self-organization of designer proteins into synthetic membranes
Source: Nat Commun. 2024 Apr 11;15:3162. doi: 10.1038/s41467-024-47163-1 (PMC11009411; doi:10.1038/s41467-024-47163-1)
Supplement: Supplementary file 6 — Source Data [file 41467_2024_47163_MOESM6_ESM.xlsx]

## Sheet: Figure 1
	Figure 1B	Data generated from simulation				Figure 1C					Figure 1 E	See Supplementary Figure 4 tab for raw data
	Distance from protein center [nm]	dgpc	dypc	dopc		20 Å Protein
	1	3.47864	3.11677	3.26258		Distance [nm]	dgpc	dypc	dopc		Protein	10 Å 1	10 Å 2	10 Å 3	20 Å 1	20 Å 2	20 Å 3	24 Å 1	24 Å 2	24 Å 3	28 Å 1	28 Å 2	28 Å 3	32 Å 1	32 Å 2	32 Å 3	40 Å 1	40 Å 2	40 Å 3	50 Å 1	50 Å	50 Å 3
	2	4.04071	3.23444	3.5847		1	3.3351	2.91214	3.10344		water	0.303273	0.136956	0.267727	0.551181	0.44507	0.454894	0.237193	0.148955	0.151542	0.265645	0.243075	0.262955	0.17525	0.168377	0.174412	0.156342	0.156876	0.150231	0.523366	0.547408	0.266094
	3	4.35445	3.27035	3.82869		7	4.49028	3.27018	3.80948		14:1 PC	0.827285	1.06405	0.788312	1.01547	0.999142	0.985384	1.0574	0.932544	1.01006	0.981979	1.03577	0.982252	0.893759	0.944054	0.786741	0.718183	0.721374	0.708673	0.853781	0.829916	0.771828
	4	4.5049	3.25035	3.84611		Difference	1.15519	0.358042	0.706042		18:1 PC	1.10004	0.806056	0.979633	0.91402	0.818393	0.881549	0.552547	0.711891	0.903318	0.875165	0.898446	0.864766	0.940208	1.02309	0.724359	0.657696	0.654282	0.662099	0.684411	0.733441	0.608583
	5	4.48136	3.28167	3.82596							22:1 PC	1.4728	0.285035	1.24216	0.673389	0.609786	0.594305	1.05186	1.0239	0.70067	0.671194	0.701068	0.65255	1.04718	1.12298	0.829845	0.991887	0.995568	1.01254	1.05027	0.994946	0.954786
	6	4.4899	3.25601	3.78116		28 Å Protein
	7	4.46505	3.27	3.81076		Distance [nm]	dgpc	dypc	dopc
						1	3.47864	3.11677	3.26258		Protein (Å)	10	20	24	28	32	40	50
						7	4.46505	3.27	3.81076		water	0.235985	0.483715	0.17923	0.257225	0.17268	0.154483	0.445623
						Difference	0.986413	0.153227	0.548179		14:1 PC	0.893217	1	1	1	0.874851	0.716077	0.818508
											18:1 PC	0.961908	0.87132	0.722585	0.879459	0.895886	0.658026	0.675478
						50 Å Protein					22:1 PC	1	0.625827	0.925476	0.674937	1	1	1
						Distance [nm]	dgpc	dypc	dopc
						1	4.49195	3.09271	3.45979
						7	4.4649	3.27736	3.80079
						DIfference	-0.0270519	0.184648	0.340999
						Figure 1F - plotting values from 1C against values from 1E
							20 Å Protein	Replicate 1	Replicate 2	Replicate 3
						DYPC	3.58042	1.01547	0.999142	0.985384
						DOPC	7.06042	0.91402	0.818393	0.881549
						DGPC	11.5519	0.673389	0.609786	0.594305
							28 Å Protein	Replicate 1	Replicate 2	Replicate 3
						DYPC	1.53227	0.981979	1.03577	0.982252
						DOPC	5.48179	0.875165	0.898446	0.864766
						DGPC	9.86413	0.671194	0.701068	0.65255
							50 Å Protein	Replicate 1	Replicate 2	Replicate 3
						DYPC	1.84648	0.853781	0.829916	0.771828
						DOPC	3.40999	0.684411	0.733441	0.608583
						DGPC	-0.270519	1.05027	0.994946	0.954786

## Sheet: Supplementary Figure 1
		Data generated from simulations
		Supplmentary Figure 1B - 20 Å Protein						Supplmentary Figure 1C - 28 Å Protein						Supplmentary Figure 1D - 50 Å Protein
		Distance [nm]	dgpc	dypc	dopc			Distance [nm]	dgpc	dypc	dopc			Distance [nm]	dgpc	dypc	dopc
		1	3.3351	2.91214	3.10344			1	3.47864	3.11677	3.26258			1	4.49195	3.09271	3.45979
		2	3.83411	3.08017	3.42591			2	4.04071	3.23444	3.5847			2	4.4867	3.247	3.73897
		3	4.35119	3.26678	3.7832			3	4.35445	3.27035	3.82869			3	4.47238	3.27198	3.79548
		4	4.4847	3.28889	3.84689			4	4.5049	3.25035	3.84611			4	4.47025	3.25652	3.80199
		5	4.49381	3.27002	3.82413			5	4.48136	3.28167	3.82596			5	4.46864	3.26798	3.80486
		6	4.48392	3.26179	3.82433			6	4.4899	3.25601	3.78116			6	4.48477	3.24704	3.81457
		7	4.49028	3.27018	3.80948			7	4.46505	3.27	3.81076			7	4.4649	3.27736	3.80079

## Sheet: Supplementary Figure 2
		Supplementary Figure 2A															Supplmentary Figure 2B															Supplmentary Figure 2C															Supplementary Figure 2E
			Water			23 Å			29 Å			37 Å						Water			23 Å			29 Å			37 Å						Water			23 Å			29 Å			37 Å						Water
		Time (min)	Replicate 1	Replicate 2	Replicate 3	Replicate 1	Replicate 2	Replicate 3	Replicate 1	Replicate 2	Replicate 3	Replicate 1	Replicate 2	Replicate 3			Time (min)	Replicate 1	Replicate 2	Replicate 3	Replicate 1	Replicate 2	Replicate 3	Replicate 1	Replicate 2	Replicate 3	Replicate 1	Replicate 2	Replicate 3			Elution Fraction	Replicate 1	Replicate 2	Replicate 3	Replicate 1	Replicate 2	Replicate 3	Replicate 1	Replicate 2	Replicate 3	Replicate 1	Replicate 2	Replicate 3			Elution Fraction	Replicate 1	Replicate 2
		0	0	0	0	0	0	0	0	0	0	0	0	0			0	0	0	0	0	0	0	0	0	0	0	0	0			1	21623	31722	9711	31516	30720	15379	23414	22858	28223	7874	30437	14304			1	12263	14006
		10	121222	124796	217788	75988	78225	160907	71672	72988	180534	76911	70448	85779			10	56	193	143	322	-519	-248	-1918	-2765	-2730	-1275	-2527	-839			2	37015	36175	8344	39341	23071	28732	70814	46081	64247	15694	32836	57215			2	13590	12658
		20	1156633	1132683	1336366	851983	826532	1086935	869307	847355	1242649	903634	846734	687226			20	1009	2586	2519	12796	8001	7673	6542	2863	2928	5547	2719	1915			3	23477	23477	40839	7868	15381	28660	15737	23086	14321	31345	23086	42647			3	12251	12252
		30	2882590	2839454	3016264	2148371	2089427	2482877	2326476	2285386	2972721	2429966	2298034	1729711			30	2975	7588	6240	30403	27172	25750	17763	15054	14950	16107	12892	12126			4	69029	22605	21193	15726	15391	14339	39261	30720	14375	70431	38324	15257			4	12544	12495
		40	4529476	4671991	4798346	3574449	3417708	3993865	3973305	3880533	4608582	4125736	3862840	2851411			40	4626	10859	10106	46532	43070	43092	29596	27580	28001	27268	22250	22350			5	46827	7609	7112	47177	15381	50001	0	23025	414123	23477	15350	687008			5	13927	13569
		50	6189079	6086725	6238169	4730648	4518865	5161090	5254613	5128663	6173187	5456992	5125165	3949230			50	6260	13112	12770	55537	54035	53605	37430	36508	39937	35026	29929	29273			6	39102	38248	35671	204297	545293	2841276	15737	661815	5889733	31197	114820	7582284			6	14047	12925
		60	7600146	7409767	7521227	6119613	5606208	6375185	6518017	6306621	7642258	6831631	6410226	4664167			60	6624	14848	13825	59927	60176	58101	43124	44375	41172	40026	36093	37022			7	54780	53689	28590	1431086	7252926	7430258	67395	10290520	6985446	126274	8120538	7136223			7	12696	13185
		70	8835738	8586714	8640488	6820240	6524410	7439343	7552621	7338951	8769180	7863087	7513626	5475865			70	6210	14891	15906	65751	65132	62416	46954	48803	47812	43938	38961	40966			8	39208	7665	28572	4057141	10501413	3486802	2375884	11783084	1668491	3227452	14658018	5351004			8	8250	14139
		80	9633339	9544833	9580263	7561009	7146201	8190347	8268380	8105840	9651813	8882128	8340260	6203097			80	7442	16673	16244	65006	66040	66804	50319	49972	50306	46269	42676	41833			9	39235	15391	0	2125958	5141032	1568848	4077917	7192420	559231	4800788	9703658	2325884			9	7472	13809
		90	10337256	10180312	10265600	8059191	7785486	8838909	8924635	8672594	10479187	9571534	9032087	6813237			90	6847	17005	16607	69261	68659	65529	49159	50764	50316	48252	41860	41939			10	47113	38426	7192	747495	1962406	487837	1986684	1865089	175686	1379216	2943451	500013			10	7074	11485
		100	10805675	10587883	10775765	8518824	8185439	9421270	9399615	9078412	10864497	10131846	9550661	7373685			100	8644	18472	17994	69683	70374	68400	49767	52339	50139	49764	44837	44874			11	141340	30782	35848	299199	391948	315658	848630	735833	71079	493354	975390	164086			11	19354	9627
		110	11237275	11010175	11252611	8847599	8556262	9664549	9657061	9417187	11341685	10431011	9968478	7806711			110	7544	16203	16703	68178	68936	68611	53178	52599	53023	47953	44754	43849			12	55115	30741	7174	256684	182026	149541	327836	360967	64327	123456	510839	107650			12	50653	12090
		120	11539827	11369284	11392968	9134386	8756002	9992327	9900785	9767141	11602291	10816581	10146136	8105969			120	7503	17763	16451	69035	70205	68222	51678	54055	51911	50169	44313	45073			13	9974	9739	9432	270885	155932	82167	268843	211082	61871	189751	288814	74170			13	755882	26941
		130	11598080	11486363	11598715	9265652	8884594	10167458	10082335	9889899	11709223	10977982	10441979	8315968			130	7240	16924	16832	69637	69241	66829	54119	52494	50651	49969	43382	47031			14	42657	41463	40178	190593	61165	90718	124777	170841	83639	123989	149670	34786			14	1134658	122519
		140	11831877	11635349	11680362	9425140	9039311	10357592	10230279	9988101	11808500	11078395	10577240	8362539			140	7400	18063	16298	68213	70646	67507	51652	53598	51328	49156	42803	43960			15	48514	13497	20145	182915	92710	69615	80482	78447	83740	109127	92311	48584			15	1587285	533754
		150	11835498	11711755	11686520	9544188	9138029	10417466	10242866	10103773	11921079	11137198	10690781	8551148			150	7409	17703	16651	70198	72260	68084	49225	52901	53664	49564	44604	44438			16	35834	20968	6899	94517	57052	34724	125568	92368	14882	109352	49493	59222			16	2118096	1091387
		160	11962266	11845503	11680211	9658797	9234844	10492563	10316573	10141131	11871160	11288623	10634118	8479112			160	8862	17931	16760	67679	72607	70280	51001	54236	51976	52491	43930	44763			17	21662	42191	6928	110096	49767	59874	94577	78495	62390	87854	45602	48760			17	5438462	1163105
		170	11841362	11713077	11689866	9654029	9270363	10448794	10282894	10156373	11912665	11333848	10680452	8608475			170	8296	18494	17877	69998	71397	68626	51111	53649	54225	51854	44379	45704			18	72981	35374	13915	73258	28334	20948	80482	76254	20897	73073	42763	20834			18	2439990	1680194
		180	11861296	11812166	11658679	9619695	9252593	10512275	10318074	10179412	11859513	11170496	10613655	8531649			180	7466	18498	16602	70754	69928	68861	52338	53628	52352	49764	44255	43918			19	29229	21276	20884	58570	61084	27812	95115	21263	6974	80381	113684	66968			19	1374396	2796249
																																20	51216	42684	41870	88022	28544	52288	80686	56772	29479	43651	35352	34786			20	2657527	1955362
																																21	29229	42763	6982	58718	21368	13982	86152	56737	41544	31307	45632	13881			21	1307562	2574412
																																22	21964	42658	20948	88022	78447	48937	29046	35548	41719	65849	42736	44617			22	782425	1855596
																																23	36583	21395	6982	73305	28544	41895	51216	30502	59642	73166	35614	34807			23	516192	948921
																																24	51151	21355	7494	43596	0	68664	51411	21263	34599	58164	0	6936			24	320328	868392
																																25	9791	9630	27730	21600	56863	41198	64239	68837	34089	50337	35279	13765			25	124374	1702024
																																26	25119	0	7920	14364	42464	29441	36112	21154	20636	23126	53084	27320			26	138122	1023979
																																27	6866	26972	19822	31021	53223	41296	72269	28362	51490	36067	21350	57997			27	133768	659397
																																28	21334	34896	34029	43389	28396	41223	54106	63814	20538	43226	49542	48036			28	40483	515020
																																29	28516	7026	27466	28800	56863	66285	7191	42700	68868	35932	21116	34291			29	24440	353232
																																30	14364	49330	48036	36044	63619	48208	43092	15177	29441	7740	53153	43717			30	15419	305594
																																31	28872	28310	0	43146	42387	41198	28854	14163	41101	43173	28379	34393			31	13572	185544
																																32	21613	28327	34414	62001	38092	75351	36157	42490	48065	21466	28310	6862			32	12836	147445
																																33	21613	14233	13807	28872	49786	44360	0	35430	7332	46376	30353	50620			33	10781	101682
																																34	57671	14207	6903	28926	56793	75846	35932	30373	47979	50525	42673	27547			34	11638	62481
																																35	28890	28362	34455	43470	49786	68910	36022	91614	61908	43146	21324	61908			35	10936	43408
																																36	36089	14242	7384	21493	49481	54318	43253	21245	51035	23250	42155	27191			36	8934	31519
[truncated: 44 more columns]

## Sheet: Supplementary Figure 4
	Raw GFP Fluor.
	Protein	10 Å 1	10 Å 2	10 Å 3	20 Å 1	20 Å 2	20 Å 3	24 Å 1	24 Å 2	24 Å 3	28 Å 1	28 Å 2	28 Å 3	32 Å 1	32 Å 2	32 Å 3	40 Å 1	40 Å 2	40 Å 3	50 Å 1	50 Å	50 Å 3
	water	10443	4716	9219	25920	20930	21392	22830	14337	14586	24293	22229	24047	47475	45613	47248	31598	31706	30363	44256	46289	22501
	14:1 PC	28487	36640	27145	47754	46986	46339	101775	89758	97219	89801	94720	89826	242118	255743	213127	145151	145796	143229	72196	70178	65266
	18:1 PC	37879	27756	33733	42983	38486	41456	53183	68520	86945	80033	82162	79082	254701	277154	196228	132926	132236	133816	57874	62020	51462
	22:1 PC	50715	9815	42773	31667	28676	27948	101242	98551	67440	61380	64112	59675	283679	304213	224804	200469	201213	204644	88811	84133	80737
Average GFP Fluor. for each membrane	water	8126			22747.3			17251			23523			46778.7			31222.3			37682
	14:1 PC	30757.3			47026.3			96250.7			91449			236996			144725			69213.3
	18:1 PC	33122.7			40975			69549.3			80425.7			242694			132993			57118.7
	22:1 PC	34434.3			29430.3			89077.7			61722.3			270899			202109			84560.3
Max GFP Fluor. for each protein	MAX	34434.3	34434.3	34434.3	47026.3	47026.3	47026.3	96250.7	96250.7	96250.7	91449	91449	91449	270899	270899	270899	202109	202109	202109	84560.3	84560.3	84560.3
	Protein	10 Å 1	10 Å 2	10 Å 3	20 Å 1	20 Å 2	20 Å 3	24 Å 1	24 Å 2	24 Å 3	28 Å 1	28 Å 2	28 Å 3	32 Å 1	32 Å 2	32 Å 3	40 Å 1	40 Å 2	40 Å 3	50 Å 1	50 Å	50 Å 3
GFP Fluor. Normalized to Max	water	0.303273	0.136956	0.267727	0.551181	0.44507	0.454894	0.237193	0.148955	0.151542	0.265645	0.243075	0.262955	0.17525	0.168377	0.174412	0.156342	0.156876	0.150231	0.523366	0.547408	0.266094
	14:1 PC	0.827285	1.06405	0.788312	1.01547	0.999142	0.985384	1.0574	0.932544	1.01006	0.981979	1.03577	0.982252	0.893759	0.944054	0.786741	0.718183	0.721374	0.708673	0.853781	0.829916	0.771828
	18:1 PC	1.10004	0.806056	0.979633	0.91402	0.818393	0.881549	0.552547	0.711891	0.903318	0.875165	0.898446	0.864766	0.940208	1.02309	0.724359	0.657696	0.654282	0.662099	0.684411	0.733441	0.608583
	22:1 PC	1.4728	0.285035	1.24216	0.673389	0.609786	0.594305	1.05186	1.0239	0.70067	0.671194	0.701068	0.65255	1.04718	1.12298	0.829845	0.991887	0.995568	1.01254	1.05027	0.994946	0.954786
	Protein (Å)	10	20	24	28	32	40	50
	water	0.235985	0.483715	0.17923	0.257225	0.17268	0.154483	0.445623
	14:1 PC	0.893217	1	1	1	0.874851	0.716077	0.818508
	18:1 PC	0.961908	0.87132	0.722585	0.879459	0.895886	0.658026	0.675478
	22:1 PC	1	0.625827	0.925476	0.674937	1	1	1

## Sheet: Supplementary Figure 5
						Data in Figure:		Protein (Å)	Water 1	Water 2	Water 3	23 Å 1	23 Å 2	23 Å 3	29 Å 1	29 Å 2	29 Å 3	37 Å 1	37 Å 2	37 Å 3
								10	0.130948	0.059212	0	0.828285	0.667458	0.730077	1.0328	0.355064	0.989021	1.2394	0.343647	1.41695
								20	0.209959	0.37918	0.22231	1.10217	1.01627	0.881557	1.0912	0.5678	0.69633	0.112431	0.243717	0.285561
								24	0.205062	0.18989	0.189962	1.41783	0.717402	0.864767	1.18798	0.602436	0.839981	0.678245	0.472169	0.689317
								28	0.205294	0.154443	0.111268	0.888101	0.542572	0.516076	1.19172	0.926378	0.881901	0.632175	0.343533	0.511837
								32	0.147581	0.260436	0.350189	0.649779	0.790525	0.674593	0.73424	0.763581	0.672265	1.03262	1.07093	0.896453
								40	0.155308	0.222959	0.173245	0.454237	0.562252	0.413185	0.461715	0.445966	0.319149	1.09311	1.06716	0.839729
								50	0.120662	0.227329	0.16388	0.525956	0.60268	0.672904	0.946025	0.872535	0.646847	1.19735	0.877202	0.925446
	10 Å								20 Å						24 Å								28 Å
		1	2	3		average			1	2	3		average			1	2	3		average				1	2	3		average				1	2	3		average			1	2	3		average			1	2	3
Intensity values from Western Blots	Water	589.113	266.385	0		285.166		Water	882.74	1594.2	934.669		1137.2		Water	1599.57	1481.22	1481.79		1520.86			Water	1864.05	1402.33	1010.3		1425.56			Water	950.891	1678.03	2256.33		1628.42		Water	1290.08	1852.03	1439.08		1527.07		Water	1050.26	1978.69	1426.43
	14:1 PC	2376.67	1653.13	1484.96		1838.25		14:1 PC	4633.9	4272.76	3706.37		4204.34		14:1 PC	11059.7	5596.05	6745.56		7800.44			14:1 PC	8063.87	4926.51	4685.92		5892.1			14:1 PC	4186.64	5093.49	4346.52		4542.22		14:1 PC	3773.18	4670.42	3432.18		3958.59		14:1 PC	4577.97	5245.78	5857.02
	18:1 PC	5096.28	1597.38	4449.45		3714.37		18:1 PC	4587.78	2387.22	2927.61		3300.87		18:1 PC	9266.75	4699.27	6552.22		6839.41			18:1 PC	10820.7	8411.43	8007.58		9079.91			18:1 PC	4730.83	4919.88	4331.52		4660.74		18:1 PC	3835.3	3704.47	2651.05		3396.94		18:1 PC	8234.29	7594.63	5630.22
	22:1 PC	5575.86	1546.01	6374.64		4498.84		22:1 PC	472.698	1024.67	1200.6		899.322		22:1 PC	5290.61	3683.12	5376.97		4783.57			22:1 PC	5740.1	3119.25	4647.44		4502.26			22:1 PC	6653.32	6900.2	5776		6443.17		22:1 PC	9080.05	8864.51	6975.32		8306.62		22:1 PC	10421.9	7635.25	8055.17
		1	2	3					1	2	3					1	2	3						1	2	3						1	2	3					1	2	3					1	2	3
Normalized Intensity	Water	0.130948	0.059212	0				Water	0.209959	0.37918	0.22231				Water	0.205061	0.18989	0.189962					Water	0.205294	0.154443	0.111268					Water	0.147581	0.260436	0.350189				Water	0.155308	0.222959	0.173245				Water	0.120662	0.227329	0.16388
	14:1 PC	0.528285	0.367458	0.330077				14:1 PC	1.10217	1.01627	0.881557				14:1 PC	1.41783	0.717402	0.864767					14:1 PC	0.888101	0.542572	0.516076					14:1 PC	0.649779	0.790525	0.674593				14:1 PC	0.454237	0.562252	0.413185				14:1 PC	0.525956	0.60268	0.672904
	18:1 PC	1.1328	0.355064	0.989021				18:1 PC	1.0912	0.5678	0.69633				18:1 PC	1.18798	0.602436	0.839981					18:1 PC	1.19172	0.926378	0.881901					18:1 PC	0.73424	0.763581	0.672265				18:1 PC	0.461715	0.445966	0.319149				18:1 PC	0.946025	0.872535	0.646847
	22:1 PC	1.2394	0.343647	1.41695				22:1 PC	0.112431	0.243717	0.285561				22:1 PC	0.678245	0.472169	0.689317					22:1 PC	0.632175	0.343533	0.511837					22:1 PC	1.03262	1.07093	0.896453				22:1 PC	1.09311	1.06716	0.839729				22:1 PC	1.19735	0.877202	0.925446
	Western Order for each respective protein
	Lane	Sample
	1	Ladder
	2	Water 1
	3	23 Å (14:1 PC) 1
	4	29 Å (DOPC) 1
	5	37 Å (22:1 PC) 1
	6	Water 2
	7	23 Å (14:1 PC) 2
	8	29 Å (DOPC) 2
	9	37 Å (22:1 PC) 2
	10	Water 3
	11	23 Å (14:1 PC) 3
	12	29 Å (DOPC) 3
	13	37 Å (22:1 PC) 3
	14	Ladder
	15	Empty
[truncated: 1 more columns]

## Sheet: Supplementary Figure 6
		Water		14:1 PC		18:1 PC		22:1 PC
	Time (min)	Replicate 1	Replicate 2	Replicate 1	Replicate 2	Replicate 1	Replicate 2	Replicate 1	Replicate 2
	0	0	0	0	0	0	0	0	0
	10	40551	38893	6227	3843	3064	3409	3570	4032
	20	74235	72812	10192	10542	9101	9833	7470	8622
	30	113838	109934	16778	15668	13142	17433	9189	14732
	40	145775	143603	21551	21714	21820	21871	15497	16885
	50	172129	159847	24612	25868	28594	29356	20349	24585
	60	193286	177602	37732	31651	33063	33104	26998	30060
	70	197755	186404	37226	32062	37458	38836	30575	29967
	80	212768	209750	38794	39037	41779	42681	31828	35074
	90	232364	217685	40389	41867	45763	45120	33907	41840
	100	234341	217277	48963	42423	48221	47182	38996	47030
	110	243238	230995	48698	47763	48765	52140	41799	54454
	120	240758	236968	54782	54582	55346	53594	44697	50145
	130	255743	241866	57397	60593	57760	60302	49614	51128
	140	261520	250542	55640	63903	63949	65122	52123	52429
	150	273416	270530	59731	73761	65883	71783	54524	62701
	160	278570	270924	72567	73687	69759	71893	55203	72894
	170	288924	284456	76643	74565	77528	71924	61084	73057
	180	287418	288924	76052	74987	74847	72092	62997	75071

## Sheet: Supplementary Figure 7
	Supplementary Figure 7C							Supplementary Figure 7E
		Sample	Full length intensity	Truncation intensity	Full-length/truncation				Sample	Full length	Truncation	Full-length/truncation
	Replicate 1	Water	1871.81	4668.84	0.400916			Replicate 1	Water	80.778	0	0
	Replicate 1	14:1 PC	1457.33	3682.18	0.395778			Replicate 1	14:1 PC	3687.67	17794.1	0.207241
	Replicate 1	18:1 PC	2726.1	3328.16	0.819103			Replicate 1	18:1 PC	5932.84	23937.3	0.247849
	Replicate 1	22:1 PC	2415.74	2492.07	0.969372			Replicate 1	22:1 PC	7977.6	23425.3	0.340555
	Replicate 2	Water	1928.71	4998.06	0.385892			Replicate 2	Water	49.364	0	0
	Replicate 2	14:1 PC	2642.1	3699.01	0.714274			Replicate 2	14:1 PC	1032.6	3046.39	0.338958
	Replicate 2	18:1 PC	2223.03	3498.99	0.635336			Replicate 2	18:1 PC	1786.5	4776.04	0.374054
	Replicate 2	22:1 PC	2942.4	2809.57	1.04728			Replicate 2	22:1 PC	1948.79	3812.8	0.511118
	Replicate 3	Water	1890.33	4858.25	0.389097
	Replicate 3	14:1 PC	3314.82	4258.89	0.778329
	Replicate 3	18:1 PC	2407.18	4574.25	0.526246			Lane	Sample	Replicate
	Replicate 3	22:1 PC	3334.02	3323.66	1.00311			1	Water	Replicate 1
								2	14:1 PC	Replicate 1
								3	18:1 PC	Replicate 1
	Lane	Sample	Replicate					4	22:1 PC	Replicate 1
	1	Water	Replicate 1					Lane 5-14	not used in this study
	2	14:1 PC	Replicate 1
	3	18:1 PC	Replicate 1
	4	22:1 PC	Replicate 1
	5	Water	Replicate 2
	6	14:1 PC	Replicate 2
	7	18:1 PC	Replicate 2
	8	22:1 PC	Replicate 2
	9	Water	Replicate 3
	10	14:1 PC	Replicate 3
	11	18:1 PC	Replicate 3
	12	22:1 PC	Replicate 3
								Lane	Sample	Replicate
								Lane 1-9	not used in this study
								10	Water
								11	14:1 PC
								12	Empty
								13	18:1 PC
								14	Empty
								15	22:1 PC

## Sheet: Figure 2
																																				Figure 2H
	Figure 2C											Figure 2D									Figure 2F															Mean Flow Fluor. - Raw Values in Fig S10 tab
		Hydrophobic Mismatch (A)	Replicate 1	Replicate 2	Replicate 3								Hydrophobic Mismatch (A)	Replicate 1	Replicate 2	Replicate 3					Hydrophobic Thickness (A)	Replicate 1	Replicate 2	Replicate 3	Replicate 4	Replicate 5	Replicate 6										Cy5.5 %		Rhod %		FOLD
	20 Å	-3.4	0.0589586	0.0595692	0.0651254							20 Å	-16.7	0.00880979	0.0207197	0.0130116					20	0.221428	0.222044	0.218617	0.18933	0.174089	0.167577										Mean	STD	Mean	STD
	24 Å	0.6	0.150308	0.178573	0.163088							24 Å	-12.7	0.0416355	0.0691521	0.0286198					24	0.250393	0.213966	0.217058	0.141978	0.13526	0.132452									No Protein	18.0667	0.249444	22.8	0.282843	1.26199
	40 Å	16.6	0.0421657	0.0414063	0.055677							40 Å	3.3	0.144167	0.157247	0.102267					40	0.432177	0.431083	0.426498	0.395662	0.371041	0.365051									20A	21.5	0.216025	26.6667	0.492161	1.24031
	50 Å	26.6	0.0666663	0.0728787	0.0759338							50 Å	13.3	0.143307	0.12248	0.0924799					50	0.326943	0.32819	0.325815	0.346582	0.302726	0.288273									24A	21.2	0	26.1333	0.124722	1.2327
																																				40A	23.3	1.15758	32	1.29615	1.37339
																																				50A	18.7333	0.249444	26.1667	0.402768	1.3968
		Calcein Fluor		20 Å	24 Å	40 Å	50 Å					Calcein Fluor		20 Å	24 Å	40 Å	50 Å				Fluor Intensity as measure by flow cytometry	1		2		3		4		5		6				Figure Values:
		Replicate 1	Starting Fluor.	7389292	7395632	7388467	7387978					Replicate 1	Starting Fluor.	106016176	106017456	106009953	106016776				Hydrophobic Thickness (A)	Cy5.5	Rhod	Cy5.5	Rhod	Cy5.5	Rhod	Cy5.5	Rhod	Cy5.5	Rhod	Cy5.5	Rhod			%AF488+
			Endpoint Fluor.	57284732	38915480	67171824	73675536						Endpoint Fluor.	109888392	109063504	139920624	152190944				20	6711	1486	6233	1384	6564	1435	9391	1778	9656	1681	10431	1748				14:1 PC		22:1 PC
			Triton Fluor.	1.2772e+08	1.28262e+08	1.18011e+08	125144413						Triton Fluor.	172013824	166393274	157742832	170686693				24	11462	2870	13418	2871	13038	2830	27293	3875	27643	3739	29135	3859			Background Subtraction	Mean	STD	Mean	STD	FOLD	STD
		Replicate 2	Starting Fluor.	7231160	7233145	7239243	7229076					Replicate 2	Starting Fluor.	147131248	147131425	146130986	147131582				40	10380	4486	10977	4732	10748	4584	8990	3557	10387	3854	11371	4151			No Protein	0	0.2496	0	0.283142
			Endpoint Fluor.	47931736	29215876	54541528	57497756						Endpoint Fluor.	163617808	161180368	200035920	230512784				50	7720	2524	6935	2276	7271	2369	6114	2119	6676	2021	7146	2060			20A	3.43333	0.216205	3.86667	0.492333	1.12622	0.159977
			Triton Fluor.	109449152	97561454	105349756	109115636						Triton Fluor.	254453236	271812848	220473956	246591500																			24A	3.13333	0.00880979	3.33333	0.125399	1.06383	0.0401326
		Replicate 3	Starting Fluor.	7559842	7560204	7559921	7558703					Replicate 3	Starting Fluor.	109657247	109794368	110056036	109634458																			40A	5.23333	1.15762	9.2	1.29621	1.75796	0.461044
			Endpoint Fluor.	56414116	35751244	70838968	76867296						Endpoint Fluor.	115228064	112010640	155594592	158268816																			50A	0.66666	0.2496	3.36667	0.402978	5.05006	1.98503
			Triton Fluor.	126984672	129071064	117578744	124603808						Triton Fluor.	172384080	167721168	156982736	168773760
				20 Å	24 Å	40 Å	50 Å							20 Å	24 Å	40 Å	50 Å
			Replicate 1	0.414651	0.260783	0.540426	0.562921						Replicate 1	0.058672	0.0504515	0.655496	0.713998
			Replicate 2	0.398174	0.243365	0.482133	0.493379						Replicate 2	0.153618	0.112679	0.725084	0.83834
			Replicate 3	0.40908	0.232004	0.575166	0.592153						Replicate 3	0.0888107	0.0382599	0.970419	0.822369
		Western Blot Intensity										Western Blot Intensity
		221237										Analysis of 221918
		Lane	14:1 PC	Protein Intensity	Normalized to Loading Control							Lane	22:1 PC	Monomer	Normalized to Loading Control
		1	20 A	20685.8	7.03292							1	20 A	14640.9	6.65987
		2	20 A	19660.2	6.68423							2	20 A	16299	7.41409
		3	20 A	18475.4	6.28141							3	20 A	15005	6.8255
		4	24 A	5103.07	1.73499							4	24 A	2663.86	1.21174
		5	24 A	4008.47	1.36283							5	24 A	3582.1	1.62943
		6	24 A	4184.18	1.42257							6	24 A	2938.86	1.33683
		7	40 A	37697.6	12.8167							7	40 A	9995.56	4.54679
		8	40 A	34248	11.6439							8	40 A	10137	4.61112
		9	40 A	30384.6	10.3304							9	40 A	20860.6	9.48911
		10	50 A	24835.7	8.44386							10	50 A	10952.9	4.98229
		11	50 A	19912	6.76986							11	50 A	15047.2	6.84471
		12	50 A	22936.9	7.79828							12	50 A	19548.9	8.89242
		13	Loading control	2941.28	1							13	Loading control	2198.38	1
		Normalized - Plotted Data										Normalized - Plotted Data
			20 Å	24 Å	40 Å	50 Å							20 Å	24 Å	40 Å	50 Å
		Replicate 1	0.0589586	0.150308	0.0421657	0.0666663						Replicate 1	0.00880979	0.0416355	0.144167	0.143307
		Replicate 2	0.0595692	0.178573	0.0414063	0.0728787						Replicate 2	0.0207197	0.0691521	0.157247	0.12248
		Replicate 3	0.0651254	0.163088	0.055677	0.0759338						Replicate 3	0.0130116	0.0286198	0.102267	0.0924799

## Sheet: Supplementary Figure 8
									Raw Calcein Fluoresence
		Time	(-) DNA	Non-Pore Protein	40 Å Pore				Time (min)	(-) DNA	Non-Pore Protein	40 Å Pore
		0	0	0	0				0	4503150	4141411	4469827
		10	0.33249	0.307418	0.535579				10	4860002	4.32743e+06	4900722
		20	0.36129	1.00772	9.62589				20	4890912	4.75119e+06	12214244
		30	0.315091	1.42888	36.3954				30	4841328	5.00604e+06	33751376
		40	0.307004	1.71567	56.4783				40	4832648	5.17958e+06	49908920
		50	0.239772	1.97539	65.889				50	4760490	5.33674e+06	57480200
		60	0.207596	2.20796	70.8012				60	4725956	5.47747e+06	61432224
		70	0.199653	2.30313	71.4139				70	4717432	5.53506e+06	61925216
		80	0.13547	2.22966	71.7222				80	4648546	5.4906e+06	62173236
		90	0.156123	2.15181	70.5668				90	4670712	5.4435e+06	61243644
		100	0.1022	2.02307	70.5053				100	4612838	5.36559e+06	61194184
		110	0.062032	1.96421	69.2052				110	4569727	5.32997e+06	60148208
		120	0.032936	1.88339	68.176				120	4538499	5.28107e+06	59320160
								Fluoresence after triton addition		111830136	64652512	84923840
									Time (min)	(-) DNA	Non-Pore Protein	40 Å Pore
									0	0	0	0
									10	0.33249	0.307418	0.535579
									20	0.36129	1.00772	9.62589
									30	0.315091	1.42888	36.3954
									40	0.307004	1.71567	56.4783
									50	0.239772	1.97539	65.889
									60	0.207596	2.20796	70.8012
									70	0.199653	2.30313	71.414
									80	0.13547	2.22966	71.7222
									90	0.156123	2.15181	70.5668
									100	0.1022	2.02307	70.5053
									110	0.0620319	1.96421	69.2052
									120	0.0329358	1.88338	68.176

## Sheet: Supplementary Figure 10
Sample:	CY5.5+/AF488+ | Freq. of Parent	Rhod+/AF488+ | Freq. of Parent	Background Subtracted				Background Subtracted
Sample:	Q1: Comp-PE-A- , Comp-Alexa Fluor 700-A+/488+ | Freq. of Parent	Q3: Comp-PE-A+ , Comp-Alexa Fluor 700-A-/488+ | Freq. of Parent	Q1: Comp-PE-A- , Comp-Alexa Fluor 700-A+/488+ | Freq. of Parent	Q3: Comp-PE-A+ , Comp-Alexa Fluor 700-A-/488+ | Freq. of Parent	Q1: Comp-PE-A- , Comp-Alexa Fluor 700-A+ | Mean (Comp-FITC-A)	Q3: Comp-PE-A+ , Comp-Alexa Fluor 700-A- | Mean (Comp-FITC-A)	Q1: Comp-PE-A- , Comp-Alexa Fluor 700-A+ | Mean (Comp-FITC-A)	Q3: Comp-PE-A+ , Comp-Alexa Fluor 700-A- | Mean (Comp-FITC-A)					Cy5.5 %		Rhod %		FOLD						Cy5.5; 488 Pos		Rhod; 488 Pos		FOLD
Samples_NP-1_022.fcs	17.8	22.4	-0.27	-0.4	93.3	197	2.23	-3.67					Mean	STD	Mean	STD							Mean	STD	Mean	STD
Samples_NP-2_023.fcs	18.4	23	0.33	0.2	91.6	197	0.53	-3.67				No Protein	18.0667	0.249444	22.8	0.282843	1.26199						91.0667	2.07579	200.667	5.18545	2.20351
Samples_NP-3_024.fcs	18	23	-0.07	0.2	88.3	208	-2.77	7.33				20A	21.5	0.216025	26.6667	0.492161	1.24031						121.667	4.92161	271	11.7757	2.2274
Samples_20-1_010.fcs	21.7	27.3	3.63	4.5	128	287	36.93	86.33				24A	21.2	0	26.1333	0.124722	1.2327						121	4.54606	256.667	1.88562	2.12121
Samples_20-2_011.fcs	21.6	26.6	3.53	3.8	116	267	24.93	66.33				40A	23.3	1.15758	32	1.29615	1.37339						144	13.7356	360.333	15.8605	2.50231
Samples_20-3_012.fcs	21.2	26.1	3.13	3.3	121	259	29.93	58.33				50A	18.7333	0.249444	26.1667	0.402768	1.3968						104.933	4.61976	273	7.78888	2.60165
Samples_24-1_013.fcs	21.2	26.1	3.13	3.3	122	254	30.93	53.33				%AF488+										AF488 MFI
Samples_24-2_014.fcs	21.2	26.3	3.13	3.5	126	258	34.93	57.33				Background Subtraction	Mean	STD	Mean	STD	FOLD	STD				Background Subtraction	Mean	STD	Mean	STD	FOLD	STD
Samples_24-3_015.fcs	21.2	26	3.13	3.2	115	258	23.93	57.33				No Protein	0	0.352767	0	0.4						No Protein	0	2.9356	0	7.33333
Samples_40-1_016.fcs	24.4	33.2	6.33	10.4	157	377	65.93	176.33				20A	3.43333	0.329983	3.86667	0.567647	1.12622	0.197615				20A	30.6	5.34145	70.3333	12.8668	2.29847	0.581189
Samples_40-2_017.fcs	23.8	32.6	5.73	9.8	150	365	58.93	164.33				24A	3.13333	0.249444	3.33333	0.309121	1.06383	0.130021				24A	29.9333	4.99756	56	5.51765	1.87082	0.362681
Samples_40-3_018.fcs	21.7	30.2	3.63	7.4	125	339	33.93	138.33				40A	5.23333	1.18415	9.2	1.32665	1.75796	0.471688				40A	52.9333	13.8916	159.667	16.6867	3.01637	0.852062
Samples_50-1_019.fcs	19	26.5	0.93	3.7	104	279	12.93	78.33				50A	0.66666	0.352767	3.36667	0.492161	5.05006	2.77237				50A	13.8666	5.06469	72.3333	9.35711	5.21636	2.02121
Samples_50-2_020.fcs	18.4	25.6	0.33	2.8	99.8	262	8.73	61.33
Samples_50-3_021.fcs	18.8	26.4	0.73	3.6	111	278	19.93	77.33
Sample:	Q1: Comp-PE-A- , Comp-Alexa Fluor 700-A+/488+ | Freq. of Parent	Q3: Comp-PE-A+ , Comp-Alexa Fluor 700-A-/488+ | Freq. of Parent	Q1: Comp-PE-A- , Comp-Alexa Fluor 700-A+/488+ | Mean (Comp-FITC-A)	Q3: Comp-PE-A+ , Comp-Alexa Fluor 700-A-/488+ | Mean (Comp-FITC-A)	Q1: Comp-PE-A- , Comp-Alexa Fluor 700-A+ | Mean (Comp-FITC-A)	Q3: Comp-PE-A+ , Comp-Alexa Fluor 700-A- | Mean (Comp-FITC-A)	Q1: Comp-PE-A- , Comp-Alexa Fluor 700-A+ | Geometric Mean (Comp-FITC-A)	Q3: Comp-PE-A+ , Comp-Alexa Fluor 700-A- | Geometric Mean (Comp-FITC-A)	Q1: Comp-PE-A- , Comp-Alexa Fluor 700-A+ | Median (Comp-FITC-A)	Q3: Comp-PE-A+ , Comp-Alexa Fluor 700-A- | Median (Comp-FITC-A)
Samples_NP-1_022.fcs	17.8	22.4	1296	1382	93.3	197	85.8	177	89.9	182
Samples_NP-2_023.fcs	18.4	23	1294	1405	91.6	197	83.9	175	85.1	175
Samples_NP-3_024.fcs	18	23	1298	1403	88.3	208	80.8	186	82.6	185
Samples_20-1_010.fcs	21.7	27.3	1381	1480	128	287	115	255	126	270
Samples_20-2_011.fcs	21.6	26.6	1409	1475	116	267	102	237	102	256
Samples_20-3_012.fcs	21.2	26.1	1371	1468	121	259	109	230	114	241
Samples_24-1_013.fcs	21.2	26.1	1392	1475	122	254	109	226	117	246
Samples_24-2_014.fcs	21.2	26.3	1426	1488	126	258	112	229	117	243
Samples_24-3_015.fcs	21.2	26	1409	1475	115	258	103	229	114	246
Samples_40-1_016.fcs	24.4	33.2	1537	1668	157	377	136	322	151	351
Samples_40-2_017.fcs	23.8	32.6	1508	1644	150	365	131	314	143	347
Samples_40-3_018.fcs	21.7	30.2	1422	1561	125	339	112	297	119	317
Samples_50-1_019.fcs	19	26.5	1363	1469	104	279	93.4	248	97.2	263
Samples_50-2_020.fcs	18.4	25.6	1339	1440	99.8	262	90.1	235	89.9	241
Samples_50-3_021.fcs	18.8	26.4	1337	1454	111	278	101	248	114	256
Mean	20.6	26.8	1385	1486	117	272	104	241	111	255
SD	2.06	3.14	71.4	81.1	19.9	54	16.1	44.3	20.1	52.9

[truncated: 6 more sheets: Figure 3, Supplementary Figure 13, Supplementary Figure 14, Supplementary Figure 15, Supplementary Figure 16, Supplementary Figure 17]
